# Supplementary material for: Characterization of Volatile Compounds by HS-GC-IMS and Chemical Composition Analysis of Colored Highland Barley Roasted at Different Temperatures
Source: Foods. 2022 Sep 19;11(18):2921. doi: 10.3390/foods11182921 (PMC9498828; doi:10.3390/foods11182921)
Supplement: Supplementary file 1 [file foods-11-02921-s001.zip]

Archive with 1 entries (1 files):
- foods-1892272-supplementary.pdf
